# Supplementary material for: Between Raetia Secunda and the dutchy of Bavaria: Exploring patterns of human movement and diet
Source: PLoS One. 2023 Apr 5;18(4):e0283243. doi: 10.1371/journal.pone.0283243 (PMC10075417; doi:10.1371/journal.pone.0283243)
Supplement: S1 Text — (XLSX) [file pone.0283243.s001.xlsx]

## Sheet: S1.1 Sample set
Site	Individual	Morphological and Genomic data of human sample set.					Enamel and bone 87Sr/86Sr values of human sample set. Most collected human bone samples were ribs only repaced by other elements in single cases e.g., if no rib was present. Enamel samples were taken from various teeth. Green values are used as control data (S3.1)					Bone collagen δ13C and δ15N values of human sample set. Human bone samples were mostly ribs, only replaced by other skeletal elements if no rib was present.								Bone collagen δ34S of human subset.						Dentine collagen δ13C and δ15N bulk root dentine samples of first molars.
		Sex	Age at death	Source	ACDa	PCAb	Tooth	87Sr/86Sr	Source	87Sr/86Sr	Source	Element	δ13CVPDB [‰]	δ15NAIR [‰]	C/Nmolar	%C	%N	Source	Measurement lab	Element	δ34SVCDT [‰]	%S	C/Smolar	N/Smolar	Source	Tooth	Section	δ13CVPDB [‰]	δ15NAIR [‰]	Source	Measurement lab
								enamel		bone
AED	92	m	adult	Trautmann et al. 2017		N/C	26	0.70992	This study, Toncala et al. 2020	-		rib	-19.5	9.4	3.12	-	-	Hakenbeck et al. 2010			-	-	-	-		16	Root mean	-19.78	9.16	This study	GeoCenter Friedrich-Alexander University
AED	94	(f)	mature	Trautmann et al. 2017		-	44	0.71211	This study, Toncala et al. 2020	-		rib	-19.99	8.74	3.29	41.8	14.8	This study	GeoCenter, Friedrich-Alexander University		-	-	-	-			-	-	-
AED	105	f	adult	Trautmann et al. 2017		-	13	0.70933	This study, Toncala et al. 2020	-		rib	-19.4	9.1	3.21	-	-	Hakenbeck et al. 2010			-	-	-	-		46	Root mean	-19.43	9.71	This study	GeoCenter Friedrich-Alexander University
AED	106	m	senile	Trautmann et al. 2017		N/C	44	0.71067	This study, Toncala et al. 2020	0.7105	This study	rib	-19.3	10	3.15	-	-	Hakenbeck et al. 2010			-	-	-	-			-	-	-
AED	117	f	mature	Trautmann et al. 2017		-	14	0.70964	This study, Toncala et al. 2020	-		rib	-19.5	9.7	3.12	-	-	Hakenbeck et al. 2010			-	-	-	-			-	-	-
AED	125	f	mature	Trautmann et al. 2017	def	S	16	0.70908	This study, Toncala et al. 2020	0.70913	This study	rib	-19.27	9.28	3.2	34.8	12.3	This study	GeoCenter, Friedrich-Alexander University		-	-	-	-		46	Root mean	-16.77	10.31	This study	GeoCenter Friedrich-Alexander University
AED	151	f	senile	Trautmann et al. 2017		-	47	0.71015	This study, Toncala et al. 2020	-		rib	-19.2	9	3.14	-	-	Hakenbeck et al. 2010			-	-	-	-			-	-	-
AED	154	m	mature	Trautmann et al. 2017		-	35	0.71072	This study, Toncala et al. 2020	-		rib	-19.9	9.1	3.23	-	-	Hakenbeck et al. 2010			-	-	-	-		16	Root mean	-18.53	9.79	This study	GeoCenter Friedrich-Alexander University
AED	160	(f)	senile	Trautmann et al. 2017		-	24	0.71481	This study, Toncala et al. 2020	-		clavicula	-20.36	9.63	3.39	44.5	15.3	This study	GeoCenter, Friedrich-Alexander University		-	-	-	-			-	-	-
AED	187	f	mature	Trautmann et al. 2017		-	17	0.70882	This study, Toncala et al. 2020	-		rib	-19.96	9.39	3.17	38.3	14.1	This study	GeoCenter, Friedrich-Alexander University		-	-	-	-			-	-	-
AED	189	(m)	juvenile	Trautmann et al. 2017		-	16	0.70964	This study, Toncala et al. 2020	-		rib l	-19.23	9.27	3.21	40.2	14.6	This study	GeoCenter, Friedrich-Alexander University		-	-	-	-			-	-	-
AED	201	f	mature	Trautmann et al. 2017		-	46	0.71475	This study, Toncala et al. 2020	0.70937	This study	rib	-20	9	3.15	-	-	Hakenbeck et al. 2010			-	-	-	-			-	-	-
AED	204	f	senile	Trautmann et al. 2017		N/C	26	0.70961	This study, Toncala et al. 2020	-		rib	-19.4	9.3	3.19	-	-	Hakenbeck et al. 2010			-	-	-	-		36	Root mean	-19.8	9.11	This study	GeoCenter Friedrich-Alexander University
AED	211	f	mature	Trautmann et al. 2017		-	16	0.71308	This study, Toncala et al. 2020	0.7109	This study	rib	-19.29	9.33	3.27	41	14.6	This study	GeoCenter, Friedrich-Alexander University		-	-	-	-		26	Root mean	-19.39	11.73	This study	GeoCenter Friedrich-Alexander University
AED	218	(f)	mature	Trautmann et al. 2017		-	33	0.71025	This study, Toncala et al. 2020	-		rib	-19.6	9.1	3.19	-	-	Hakenbeck et al. 2010			-	-	-	-			-	-	-
AED	224	f	senile	Trautmann et al. 2017		-	34	0.70977	This study, Toncala et al. 2020	-		rib	-19	9.4	3.12	-	-	Hakenbeck et al. 2010			-	-	-	-			-	-	-
AED	249	m	mature	Veeramah et al. 2018		N/C	34	0.70915	This study, Toncala et al. 2020	0.70914	This study	clavicula	-19.97	9.44	3.12	35.6	13.3	This study	GeoCenter, Friedrich-Alexander University		-	-	-	-		16	Root mean	-20.33	10.07	This study	GeoCenter Friedrich-Alexander University
AED	280	m	adult-mature	Trautmann et al. 2017		-	16	0.70913	This study, Toncala et al. 2020	-		rib	-19.7	8.3	3.16	-	-	Hakenbeck et al. 2010			-	-	-	-		46	Root mean	-19.8	8.97	This study	GeoCenter Friedrich-Alexander University
AED	289	f	mature	Trautmann et al. 2017		-	36	0.71003	This study, Toncala et al. 2020	-		rib	-19.4	8.3	3.16	-	-	Hakenbeck et al. 2010			-	-	-	-			-	-	-
AED	321	m	mature	Trautmann et al. 2017		-	47	0.71238	This study, Toncala et al. 2020	-		rib	-19.94	8.84	3.17	-	-	This study	GeoCenter, Friedrich-Alexander University		-	-	-	-			-	-	-
AED	343	f	mature	Trautmann et al. 2017		-	26	0.71345	This study, Toncala et al. 2020	-		rib	-19.1	7.9	3.16	-	-	Hakenbeck et al. 2010			-	-	-	-		16	Root mean	-17.27	9.59	This study	GeoCenter Friedrich-Alexander University
AED	344	m	mature	Trautmann et al. 2017		-	45	0.7113	This study, Toncala et al. 2020	-		rib	-19.3	9.6	3.15	-	-	Hakenbeck et al. 2010			-	-	-	-			-	-	-
AED	421	f	senile	Trautmann et al. 2017		-	13	0.71092	This study, Toncala et al. 2020	-		rib	-20	11.2	3.16	-	-	Hakenbeck et al. 2010			-	-	-	-			-	-	-
AED	432	f	senile	Veeramah et al. 2018		N/C	43	0.71047	This study, Toncala et al. 2020	-		rib	-20.08	9.43	3.27	40.9	14.6	This study	GeoCenter, Friedrich-Alexander University		-	-	-	-			-	-	-
AED	439	(f)	senile	Trautmann et al. 2017		-	26	0.7095	This study, Toncala et al. 2020	-		long bone	-19.98	9.51	3.26	39.4	14.1	This study	GeoCenter, Friedrich-Alexander University		-	-	-	-			-	-	-
AED	487	m	mature	Trautmann et al. 2017		-	17	0.7115	This study, Toncala et al. 2020	0.70935	This study	rib	-19.5	9.7	3.18	-	-	Hakenbeck et al. 2010			-	-	-	-			-	-	-
AED	492	m	mature	Trautmann et al. 2017		-	26	0.71161	This study, Toncala et al. 2020	-		rib	-19.5	8.9	3.17	-	-	Hakenbeck et al. 2010			-	-	-	-		46	Root mean	-19.83	9.56	This study	GeoCenter Friedrich-Alexander University
AED	501	m	mature	Trautmann et al. 2017		-	37	0.71358	This study, Toncala et al. 2020	0.71041	This study	rib	-19.4	9.9	3.16	-	-	Hakenbeck et al. 2010			-	-	-	-		46	Root mean	-19.78	9.8	This study	GeoCenter Friedrich-Alexander University
AED	506	m	mature	Trautmann et al. 2017		-		-		-		rib r	-19.77	9.85	3.3	48.1	17	This study	GeoCenter, Friedrich-Alexander University		-	-	-	-			-	-	-
AED	513	f	adult-mature	Trautmann et al. 2017	def	S	46	0.71006	This study, Toncala et al. 2020	0.7091	This study	rib	-16.8	9.1	3.17	-	-	Hakenbeck et al. 2010			-	-	-	-		16	Root mean	-15.88	11.17	This study	GeoCenter Friedrich-Alexander University
AED	521	f	mature	Trautmann et al. 2017		-	24	0.7132	This study, Toncala et al. 2020	-		rib	-18.8	9.8	3.16	-	-	Hakenbeck et al. 2010			-	-	-	-			-	-	-
AED	552	indet	Infans I	Trautmann et al. 2017		-	46	0.70933	This study, Toncala et al. 2020	-		skull	-18.84	10.32	3.26	41.9	15	This study	GeoCenter, Friedrich-Alexander University		-	-	-	-			-	-	-
AED	644	(m)	juvenile	Trautmann et al. 2017		-	27	0.70983	This study, Toncala et al. 2020	-		rib r	-20.03	8.75	3.21	40.2	14.6	This study	GeoCenter, Friedrich-Alexander University		-	-	-	-			-	-	-
AED	652	m	senile	Trautmann et al. 2017		-	43	0.71084	This study, Toncala et al. 2020	-		rib	-19.7	10.7	3.16	-	-	Hakenbeck et al. 2010			-	-	-	-			-	-	-
AED	767	m	senile	Trautmann et al. 2017		-	16	0.71032	This study, Toncala et al. 2020	-		rib r	-20.14	10.43	3.27	42.6	15.2	This study	GeoCenter, Friedrich-Alexander University		-	-	-	-			-	-	-
AED	825	(f)	adult	Trautmann et al. 2017		-	37	0.71035	This study, Toncala et al. 2020	-		rib	-20.4	9.07	3.22	38.4	13.9	This study	GeoCenter, Friedrich-Alexander University		-	-	-	-		26	Root mean	-18.9	9.6	This study	GeoCenter Friedrich-Alexander University
AED	1098	indet	Infans I	Trautmann et al. 2017		-	26	0.70947	This study, Toncala et al. 2020	-		rib	-20.79	9.74	3.31	43.4	15.3	This study	GeoCenter, Friedrich-Alexander University		-	-	-	-			-	-	-
AED	1108	f	senile	Trautmann et al. 2017	def	S	17	0.70982	This study, Toncala et al. 2020	0.7095	This study	rib	-18.2	10.4	3.16	-	-	Hakenbeck et al. 2010			-	-	-	-			-	-	-
AED	1119	f	adult-mature	Trautmann et al. 2017		N/C	27	0.70965	This study, Toncala et al. 2020	-		rib	-19.5	9.2	3.14	-	-	Hakenbeck et al. 2010			-	-	-	-		36	Root mean	-20.33	9.58	This study	GeoCenter Friedrich-Alexander University
AED	1123	m	senile	Trautmann et al. 2017		-	32	0.71212	This study, Toncala et al. 2020	-		rib r	-19.77	9.55	3	36.8	14.3	This study	GeoCenter, Friedrich-Alexander University		-	-	-	-			-	-	-
AED	1129	f	adult	Trautmann et al. 2017		-	26	0.70863	This study, Toncala et al. 2020	-		rib	-20.07	10.69	3.26	44.5	15.9	This study	GeoCenter, Friedrich-Alexander University		-	-	-	-			-	-	-
AED	1135	f	adult-mature	Trautmann et al. 2017		N/C	24	0.71183	This study, Toncala et al. 2020	0.70965	This study	rib	-20.3	10.1	3.2	-	-	Hakenbeck et al. 2010			-	-	-	-			-	-	-
AED	1138	(m)	mature	Trautmann et al. 2017		-	36	0.70896	This study, Toncala et al. 2020	-		foot phalanx	-20.46	9.65	3.27	41.5	14.8	This study	GeoCenter, Friedrich-Alexander University		-	-	-	-			-	-	-
AED	1143	(m)	adult-mature	Trautmann et al. 2017		-	16	0.71309	This study, Toncala et al. 2020	-		rib	-19.65	10	3.19	41.8	15.3	This study	Isolab GmbH	rib	5.47	0.22	507.23	159.2	This study	46	Root mean	-19.53	9.45	This study	GeoCenter Friedrich-Alexander University
AED	1343	m	adult	Trautmann et al. 2017		-	26	0.70996	This study, Toncala et al. 2020	-		rib	-19	9.3	3.17	-	-	Hakenbeck et al. 2010			-	-	-	-		46	Root mean	-19.63	8.98	This study	GeoCenter Friedrich-Alexander University
AED	1350	f	mature-senile	Trautmann et al. 2017	def	-	37	0.71076	This study, Toncala et al. 2020	0.71019	This study	rib	-18.9	9.6	3.17	-	-	Hakenbeck et al. 2010			-	-	-	-			-	-	-
STB	220	f	adult-mature	Trautmann et al. 2017	int	N/C	47	0.70981	This study	0.70926	This study	rib	-19.93	10.31	3.34	40.7	14.2	This study	GeoCenter, Friedrich-Alexander University		-	-	-	-			-	-	-
STB	228	f	adult-mature	Veeramah et al. 2018	def	S		-		0.70883	This study	rib	-18.7	9	3.12	-	-	Hakenbeck et al. 2010			-	-	-	-			-	-	-
STB	236	m	senile	Trautmann et al. 2017		-	37	0.70974	This study	-		rib	-19.9	9.2	3.23	-	-	Hakenbeck et al. 2010			-	-	-	-			-	-	-
STB	241	m	mature	Trautmann et al. 201		N/C	37	0.71002	This study	0.70905	This study	rib	-19.3	9.5	3.21	-	-	Hakenbeck et al. 2010			-	-	-	-			-	-	-
STB	253	f	adult-mature	Trautmann et al. 2017		-	37	0.70911	This study	-		rib r	-19.75	9.57	3.2	35.9	13.1	This study	GeoCenter, Friedrich-Alexander University		-	-	-	-			-	-	-
STB	266	f	adult	Trautmann et al. 2017		N/C	36	0.70931	This study	-		rib r	-20.39	9.75	3.25	39.6	14.2	This study	GeoCenter, Friedrich-Alexander University		-	-	-	-			-	-	-
STB	300	f	mature	Veeramah et al. 2018		S	47	0.71135	This study	0.70921	This study	rib	-19.9	8.8	3.19	-	-	Hakenbeck et al. 2010			-	-	-	-		36	Root mean	-18.88	9.5	This study	GeoCenter Friedrich-Alexander University
STB	310	f	senile	Veeramah et al. 2018	int	S	43	0.70965	This study	0.70932	This study	rib	-19.1	9.8	3.22	-	-	Hakenbeck et al. 2010			-	-	-	-			-	-	-
STB	316	m	mature	Trautmann et al. 2017		N/C	16	0.71094	This study	0.70918	This study	rib	-19.5	9.9	3.15	-	-	Hakenbeck et al. 2010			-	-	-	-			-	-	-
STB	317	f	senile	Trautmann et al. 2017		-	35	0.71096	This study	-		rib	-19.3	9.4	3.17	-	-	Hakenbeck et al. 2010			-	-	-	-			-	-	-
STB	326	m	mature-senile	Trautmann et al. 2017		-	46	0.70929	This study	-		rib	-19.8	10.1	3.24	-	-	Hakenbeck et al. 2010			-	-	-	-			-	-	-
STB	328	f	mature	Trautmann et al. 2017	def	-	33	0.7096	This study	0.70913	This study	rib	-19.6	8.8	3.13	-	-	Hakenbeck et al. 2010			-	-	-	-			-	-	-
STB	330	(m)	mature	Trautmann et al. 2017		-	46	0.71007	This study	-		rib	-19.7	10.3	3.21	-	-	Hakenbeck et al. 2010			-	-	-	-			-	-	-
STB	355	f	adult-mature	Veeramah et al. 2018	int	N/C	37	0.70884	This study	0.7089	This study	rib	-19.5	9	3.17	-	-	Hakenbeck et al. 2010			-	-	-	-			-	-	-
STB	360	f	mature	Trautmann et al. 2017	int	N/C	44	0.71036	This study	0.70915	This study	rib	-19.6	8.8	3.15	-	-	Hakenbeck et al. 2010			-	-	-	-			-	-	-
STB	361	f	mature	Trautmann et al. 2017	def	-	35	0.70953	This study	0.70921	This study	rib	-19.6	9.2	3.13	-	-	Hakenbeck et al. 2010			-	-	-	-		46	Root mean	-15.31	9.97	This study	GeoCenter Friedrich-Alexander University
STB	373	m	mature	Trautmann et al. 2017		-	37	0.70896	This study	-		rib r	-20.45	9.47	3.27	35.3	12.6	This study	GeoCenter, Friedrich-Alexander University		-	-	-	-			-	-	-
STB	377	f	senile	Trautmann et al. 2017		-	47	0.71043	This study	-		rib	-20	9	3.21	-	-	Hakenbeck et al. 2010			-	-	-	-			-	-	-
STB	388	(f)	senile	Trautmann et al. 2017		-		-		-		rib	-20	9.6	3.18	-	-	Hakenbeck et al. 2010			-	-	-	-			-	-	-
STB	393	m	mature	Trautmann et al. 2017		N/C	16	0.70939	This study	0.70889	This study	rib r	-19.97	8.9	2.92	33.6	13.4	This study	GeoCenter, Friedrich-Alexander University		-	-	-	-			-	-	-
STB	395	m	senile	Trautmann et al. 2017		-	25	0.71371	This study	-		rib l	-19.98	10.24	3.32	35.9	12.6	This study	GeoCenter, Friedrich-Alexander University		-	-	-	-			-	-	-
STB	433	m	adult	Trautmann et al. 2017		-	27	0.7094	This study	-		rib	-20.25	8.99	3.27	39.5	14.1	This study	GeoCenter, Friedrich-Alexander University		-	-	-	-			-	-	-
STB	451	f	adult	Trautmann et al. 2017		-	16	0.7096	This study	-		rib	-20.39	9.85	3.27	39.5	14.1	This study	GeoCenter, Friedrich-Alexander University		-	-	-	-			-	-	-
STB	468	f	mature	Trautmann et al. 2017		-	26	0.70874	This study	-		rib	-20.45	8.77	3.31	40	14.1	This study	GeoCenter, Friedrich-Alexander University		-	-	-	-			-	-	-
STB	470	(f)	senile	Trautmann et al. 2017		-	43	0.70965	This study	-		rib	-19.8	10	3.14	-	-	Hakenbeck et al. 2010			-	-	-	-			-	-	-
STB	480	f	senile	Veeramah et al. 2018		N/C	36	0.70866	This study	-		rib	-19.6	8.9	3.25	-	-	Hakenbeck et al. 2010			-	-	-	-			-	-	-
STB	484	f	mature	Trautmann et al. 2017		-	47	0.70954	This study	-		rib	-19.9	9.3	3.24	-	-	Hakenbeck et al. 2010			-	-	-	-			-	-	-
STB	486	m	senile	Veeramah et al. 2018		N/C	46	0.70891	This study	-		rib	-20.1	9.7	3.23	-	-	Hakenbeck et al. 2010			-	-	-	-			-	-	-
STB	491	m	senile	Trautmann et al. 2017	int	-	47	0.71013	This study	0.70904	This study	rib	-19.4	9.8	3.24	-	-	Hakenbeck et al. 2010			-	-	-	-			-	-	-
STB	521	(m)	adult-mature	Trautmann et al. 2017		-	36	0.70981	This study	-		clavicula	-20.69	8.98	3.13	35.4	13.2	This study	GeoCenter, Friedrich-Alexander University		-	-	-	-			-	-	-
STB	535	f	mature	Veeramah et al. 2018	def	S	37	0.70923	This study	0.70919	This study	rib	-20.1	9.1	3.13	-	-	Hakenbeck et al. 2010			-	-	-	-		46	Root mean	-16.05	9.17	This study	GeoCenter Friedrich-Alexander University
STB	600	f	mature	Trautmann et al. 2017		-	27	0.7083	This study	-		rib	-19.8	9.8	3.27	-	-	Hakenbeck et al. 2010			-	-	-	-			-	-	-
STB	708	(f)	senile	Trautmann et al. 2017		-	35	0.70974	This study	0.70911	This study	rib	-19.4	9.7	3.14	-	-	Hakenbeck et al. 2010			-	-	-	-			-	-	-
IRM	10	(f)	mature	Trautmann et al. 2017		-	17	0.70906	This study	-		rib r	-20.29	8.57	3.01	36.35	14.11	This study	GeoCenter, Friedrich-Alexander University		-	-	-	-			-	-	-
IRM	15	f	mature	Trautmann et al. 2017		-	36	0.71039	This study	-		rib r	-20.13	9.41	3.29	36.66	12.97	This study	GeoCenter, Friedrich-Alexander University		-	-	-	-			-	-	-
IRM	20	f	juvenile	Trautmann et al. 2017		-	16	0.7075	This study	-		rib	-20.03	8.94	3.28	42.47	15.13	This study	GeoCenter, Friedrich-Alexander University		-	-	-	-			-	-	-
IRM	21	f	mature	Trautmann et al. 2017		-	45	0.70714	This study	0.7087	This study	rib	-19.89	8.99	3.26	40.48	14.5	This study	GeoCenter, Friedrich-Alexander University		-	-	-	-			-	-	-
IRM	22	(m)	juvenile	Trautmann et al. 2017		-	26	0.71049	This study	-		rib	-19.17	8.52	3.06	41	15.62	This study	GeoCenter, Friedrich-Alexander University		-	-	-	-			-	-	-
IRM	23	f	adult-mature	Trautmann et al. 2017		-	34	0.71002	This study	-		rib l	-20.09	7.99	3.29	41.75	14.76	This study	GeoCenter, Friedrich-Alexander University		-	-	-	-			-	-	-
IRM	24	indet	Infans I	Trautmann et al. 2017		-	65	0.70983	This study	-		Os parietale	-20.37	10.3	3.24	43.45	15.56	This study	GeoCenter, Friedrich-Alexander University		-	-	-	-			-	-	-
IRM	25	f	adult-mature	Trautmann et al. 2017		-	37	0.70939	This study	-		rib r	-20.64	9.46	3.26	41.58	14.86	This study	GeoCenter, Friedrich-Alexander University		-	-	-	-			-	-	-
IRM	26	m	adult	Trautmann et al. 2017		-	46	0.71149	This study	-		rib l	-20.17	10.35	3.19	40.9	14.95	This study	GeoCenter, Friedrich-Alexander University		-	-	-	-			-	-	-
IRM	27	m	senile	Trautmann et al. 2017		-		-		-		rib r	-19.88	8.74	3.32	38.99	13.68	This study	GeoCenter, Friedrich-Alexander University		-	-	-	-			-	-	-
IRM	28	m	senile	Trautmann et al. 2017		-	37	0.70964	This study	-		rib l	-19.79	9.27	3.18	40.55	14.87	This study	GeoCenter, Friedrich-Alexander University		-	-	-	-			-	-	-
IRM	29	f	adult	Trautmann et al. 2017		-	27	0.71084	This study	-		rib	-19.85	8.96	3.31	41.1	14.55	This study	GeoCenter, Friedrich-Alexander University		-	-	-	-			-	-	-
IRM	30	m	adult-mature	Trautmann et al. 2017		-		-		-		rib r	-19.95	8.2	3.15	38.35	14.19	This study	GeoCenter, Friedrich-Alexander University		-	-	-	-			-	-	-
IRM	33	f	adult-mature	Veeramah et al. 2018	def	S		-		-		rib	-19.82	9.47	3.26	41.88	15.03	This study	GeoCenter, Friedrich-Alexander University		-	-	-	-			-	-	-
IRM	35	(m)	mature	Trautmann et al. 2017		-	27	0.70937	This study	0.70899	This study	rib l	-19.88	9.67	3.21	38.81	14.08	This study	GeoCenter, Friedrich-Alexander University		-	-	-	-			-	-	-
IRM	36a	(m)	adult-mature	Trautmann et al. 2017		-	24	0.70954	This study	-		rib	-20.66	8.62	3.26	39.36	14.1	This study	GeoCenter, Friedrich-Alexander University		-	-	-	-			-	-	-
IRM	36b	m	mature	Trautmann et al. 2017		-	26	0.7095	This study	-		rib	-20.36	8.34	2.95	37.66	14.91	This study	GeoCenter, Friedrich-Alexander University		-	-	-	-			-	-	-
IRM	38	(f)	juvenile	Trautmann et al. 2017		-	46	0.7104	This study	-		rib r	-20.42	10.45	3.27	42.4	15.1	This study	GeoCenter, Friedrich-Alexander University		-	-	-	-			-	-	-
BWB	3732	m	mature	This study (R Schleuder)		-	17	0.71154	Harbeck et al. 2016	-		rib	-20.14	9.46	3.3	40.8	14.4	This study (R Schleuder)	GeoCenter, Friedrich-Alexander University		-	-	-	-			-	-	-
BWB	3733	f	mature	This study (R Schleuder)		-	15	0.71127	Harbeck et al. 2016	-		rib	-20.5	10.22	2.97	30.8	12.1	This study (R Schleuder)	GeoCenter, Friedrich-Alexander University		-	-	-	-			-	-	-
BWB	3734	m	adult	This study (R Schleuder)		-	33	0.71247	Harbeck et al. 2016	-		rib	-20.95	9.17	3.4	47.8	16.4	This study (R Schleuder)	GeoCenter, Friedrich-Alexander University		-	-	-	-			-	-	-
BWB	3735	f	mature	This study (R Schleuder)		-	45	0.71426	Harbeck et al. 2016	-		rib	-20.2	9.45	3.03	42.3	16.3	This study (R Schleuder)	GeoCenter, Friedrich-Alexander University		-	-	-	-			-	-	-
BWB	3736	m	adult	This study (R Schleuder)		-	17	0.71063	Harbeck et al. 2016	-		rib	-19.95	8.8	3.27	30.8	11	This study (R Schleuder)	GeoCenter, Friedrich-Alexander University		-	-	-	-			-	-	-
BWB	3737	f	mature	This study (R Schleuder)		-	37	0.7117	Harbeck et al. 2016	-		rib	-20.21	8.88	3.26	46.7	16.7	This study (R Schleuder)	GeoCenter, Friedrich-Alexander University		-	-	-	-			-	-	-
BWB	3738	f	adult	This study (R Schleuder)		-	48	0.70906	Harbeck et al. 2016	-		rib	-20.14	9.91	3.03	49.1	18.9	This study (R Schleuder)	GeoCenter, Friedrich-Alexander University		-	-	-	-			-	-	-
BWB	3739	f	mature	This study (R Schleuder)		-	48	0.7134	Harbeck et al. 2016	-		rib	-19.75	8.73	3.15	31.7	11.74	This study (R Schleuder)	GeoCenter, Friedrich-Alexander University		-	-	-	-			-	-	-
BWB	3740	f	adult	This study (R Schleuder)		-	37	0.71373	Harbeck et al. 2016	-		rib	-20.69	9.24	3.36	33.1	11.5	This study (R Schleuder)	GeoCenter, Friedrich-Alexander University		-	-	-	-			-	-	-
BWB	3741	f	mature	This study (R Schleuder)		-	27	0.71278	Harbeck et al. 2016	-		rib	-20.88	8.95	3.44	44.2	15	This study (R Schleuder)	GeoCenter, Friedrich-Alexander University		-	-	-	-			-	-	-
BWB	3742	f	mature	This study (R Schleuder)		-	15	0.70869	Harbeck et al. 2016	-		rib	-19.67	8.45	3.07	39.5	15	This study (R Schleuder)	GeoCenter, Friedrich-Alexander University		-	-	-	-			-	-	-
BWB	3743	f	mature	This study (R Schleuder)		-	47	0.71188	Harbeck et al. 2016	-		rib	-19.07	9.06	2.95	38.2	15.1	This study (R Schleuder)	GeoCenter, Friedrich-Alexander University		-	-	-	-			-	-	-
BWB	3744	f	adult	This study (R Schleuder)		-	37	0.70981	Harbeck et al. 2016	-		rib	-20.13	9.91	3.18	39.6	14.5	This study (R Schleuder)	GeoCenter, Friedrich-Alexander University		-	-	-	-			-	-	-
BWB	3745	indet	Infans I	This study (R Schleuder)		-	55	0.71004	Harbeck et al. 2016	-		rib	-20.56	8.62	3.28	38.3	13.6	This study (R Schleuder)	GeoCenter, Friedrich-Alexander University		-	-	-	-			-	-	-
BWB	3746	m	mature	This study (R Schleuder)		-	17	0.71107	Harbeck et al. 2016	-		rib	-19.97	8.53	3.3	30.2	10.67	This study (R Schleuder)	GeoCenter, Friedrich-Alexander University		-	-	-	-			-	-	-
BWB	3747	indet	Infans II	This study (R Schleuder)		-	46	0.71011	Harbeck et al. 2016	-		rib	-19.94	9.36	3.26	39.2	14.5	This study	Isolab GmbH	rib	7.34	0.21	498.33	158.06	This study		-	-	-
BWB	3748	m	mature	This study (R Schleuder)		-	16	0.70952	Harbeck et al. 2016	-		rib	-19.71	8.9	3.22	49.2	17.8	This study (R Schleuder)	GeoCenter, Friedrich-Alexander University		-	-	-	-			-	-	-
BWB	3888	indet	Infans I	This study (R Schleuder)		-	74	0.71103	Harbeck et al. 2016	-		rib	-19.39	10.7	3.15	39.2	14.5	This study	Isolab GmbH	rib	1.97	0.17	571.62	181.79	This study		-	-	-
BWB	3889	f	adult	This study (R Schleuder)		-	47	0.70889	Harbeck et al. 2016	-		rib	-20.34	8.88	3.31	33.5	11.8	This study (R Schleuder)	GeoCenter, Friedrich-Alexander University		-	-	-	-			-	-	-
BWA	10071	f	adult	This study (M Velte)		-	36	0.71076	Harbeck et al. 2016	-		femur	-15.03	7.65	3.17	39.1	14.4	This study	Isolab GmbH	rib	7.68	0.22	474.47	149.84	This study	26	Root mean	-14.22	8.42	This study	GeoCenter Friedrich-Alexander University
BWA	10072	f	senile	This study (R Schleuder)		-	17	0.71056	Harbeck et al. 2016	-		rib	-19.48	9.53	3.23	44.1	15.9	Codreanu-Windauer & Harbeck 2016	GeoCenter, Friedrich-Alexander University		-	-	-	-			-	-	-
BWA	10073	m	senile	This study (R Schleuder)		-	45	0.71033	Harbeck et al. 2016	0.70967	Codreanu-Windauer & Harbeck 2016	rib	-19.72	9.84	3.21	44.3	16.1	Codreanu-Windauer & Harbeck 2016	GeoCenter, Friedrich-Alexander University		-	-	-	-			-	-	-
BWA	10074	f	adult	This study (R Schleuder)		-	25	0.71072	Harbeck et al. 2016	-		femur	-19.9	9.4	3.25	33.4	12	Codreanu-Windauer & Harbeck 2016	GeoCenter, Friedrich-Alexander University		-	-	-	-			-	-	-
BWA	10075	f	adult	This study (M Velte)		-	27	0.71037	Harbeck et al. 2016	-		rib	-19.98	8.69	3.26	40.2	14.4	Codreanu-Windauer & Harbeck 2016	GeoCenter, Friedrich-Alexander University		-	-	-	-		46	Root mean	-20.33	9.47	This study	GeoCenter Friedrich-Alexander University
BWA	10076	indet	Infans I	This study (R Schleuder)		-		-		-		rib	-19.08	8.97	3.15	38.3	14.2	This study	Isolab GmbH	rib	6	0.2	511.24	162.53	This study		-	-	-
BWA	10077	f	adult	This study (R Schleuder)		-	37	0.71297	Harbeck et al. 2016	0.70936	Codreanu-Windauer & Harbeck 2016	rib	-20.17	9.66	3.2	35.9	13.1	Codreanu-Windauer & Harbeck 2016	GeoCenter, Friedrich-Alexander University		-	-	-	-			-	-	-
BWA	10078	f	adult	This study (R Schleuder)		-	47	0.70991	Harbeck et al. 2016	-		long bone	-18.71	9.36	3.11	30.4	11.4	Codreanu-Windauer & Harbeck 2016	GeoCenter, Friedrich-Alexander University		-	-	-	-			-	-	-
BWA	10079	m	adult	This study (R Schleuder)		-	46	0.71002	Harbeck et al. 2016	-		femur	-20.74	8.03	3.33	16	5.6	This study	Isolab GmbH	rib	4.43	0.14	305.1	91.57	This study		-	-	-
BWA	10249	f	adult	This study (R Schleuder)		-	46	0.7107	Harbeck et al. 2016	-		rib	-19.02	9.12	3.14	40.4	15	This study	Isolab GmbH	rib	6.03	0.2	539.27	171.69	This study		-	-	-
BWA	10250	indet	Infans II	This study (R Schleuder)		-	26	0.71039	Harbeck et al. 2016	-		rib	-19.69	9.12	3.14	35	13	This study	Isolab GmbH	rib	5.7	0.2	467.19	148.8	This study		-	-	-
BWA	10252	f	mature	This study (R Schleuder)		-	36	0.71144	Harbeck et al. 2016	-		rib	-20.47	10	3.31	34.1	12	Codreanu-Windauer & Harbeck 2016	GeoCenter, Friedrich-Alexander University		-	-	-	-			-	-	-
BWA	10253	m	mature	This study (R Schleuder)		-	45	0.71309	Harbeck et al. 2016	0.70941	Codreanu-Windauer & Harbeck 2016	rib	-19.73	9.27	2.81	22.2	9.2	This study	Isolab GmbH	rib	6.09	0.19	487.56	154.22	This study		-	-	-
BWA	10254	f	mature	Veeramah et al. 2018, This study (M Velte)	def	S	47	0.70873	Harbeck et al. 2016	0.70956	Codreanu-Windauer & Harbeck 2016	rib	-19.53	10.02	3.33	27.1	9.5	Codreanu-Windauer & Harbeck 2016	GeoCenter, Friedrich-Alexander University		-	-	-	-		26	Root mean	-16.8	11.85	This study	GeoCenter Friedrich-Alexander University
BWA	10255	f	mature	Veeramah et al. 2018		N/C	37	0.71006	Harbeck et al. 2016	-		rib	-20.93	10.03	3.55	42.9	14.1	Codreanu-Windauer & Harbeck 2016	GeoCenter, Friedrich-Alexander University		-	-	-	-		M1	Root mean	-19.87	10.06	This study	GeoCenter Friedrich-Alexander University
AEH	145	f	mature	Trautmann et al. 2017	def	S	37	0.70979	This study	0.70941	This study	rib	-19.36	9.97	3.14	37.2	13.8	This study	GeoCenter, Friedrich-Alexander University		-	-	-	-			-	-	-
PEL	1	indet	Infans I	Haebler 2006		-	26	0.70897	von Heyking & Zintl 2016	-		rib	-19.53	8.07	3.41	41.8	14.3	This study	GeoCenter, Friedrich-Alexander University		-	-	-	-			-	-	-
PEL	3	f?	juvenile	Haebler 2006		-	27	0.70902	von Heyking & Zintl 2016	-		rib	-19.1	8.1	3.44	46.3	15.7	This study	GeoCenter, Friedrich-Alexander University		-	-	-	-			-	-	-
PEL	4	f	adult	Haebler 2006		-	27	0.70945	von Heyking & Zintl 2016	-		rib	-19.64	7.93	3.31	42.84	15.11	This study	GeoCenter, Friedrich-Alexander University		-	-	-	-			-	-	-
PEL	5	m	adult	Haebler 2006		-	15	0.7092	von Heyking & Zintl 2016	-		rib	-19.34	8.87	3.31	49.16	17.34	This study	GeoCenter, Friedrich-Alexander University		-	-	-	-			-	-	-
PEL	6	f	adult-mature	Haebler 2006		-	17	0.70867	von Heyking & Zintl 2016	-		rib	-18.76	9.16	3.24	44.28	15.93	This study	GeoCenter, Friedrich-Alexander University		-	-	-	-			-	-	-
PEL	7	m?	adult	Haebler 2006		-	27	0.70995	von Heyking & Zintl 2016	-		rib	-18.41	8.63	3.14	41.2	15.3	This study	Isolab GmbH	rib	6.57	0.2	549.95	175.12	This study		-	-	-
PEL	8	f	mature	Haebler 2006		-	17	0.70877	von Heyking & Zintl 2016	-		rib	-18.97	8.39	3.32	41.72	14.64	This study	GeoCenter, Friedrich-Alexander University		-	-	-	-			-	-	-
PEL	9	indet	Infans I	Haebler 2006		-	?	0.70914	von Heyking & Zintl 2016	-		rib	-19.2	8.3	3.3	46.31	16.36	This study	GeoCenter, Friedrich-Alexander University		-	-	-	-			-	-	-
PEL	10	m?	mature	Haebler 2006		-	24	0.70957	von Heyking & Zintl 2016	-		rib	-19.14	9.15	3.24	47.51	17.09	This study	GeoCenter, Friedrich-Alexander University		-	-	-	-			-	-	-
PEL	11	indet	Infans I	Haebler 2006		-	26	0.70884	von Heyking & Zintl 2016	-		rib	-18.95	7.4	3.26	41.56	14.85	This study	GeoCenter, Friedrich-Alexander University		-	-	-	-			-	-	-
PEL	12	f	adult	This study (M Velte)		-	26	0.70658	von Heyking & Zintl 2016	-		rib	-19.06	8.21	3.25	44.21	15.85	This study	GeoCenter, Friedrich-Alexander University		-	-	-	-		26	Root mean	-18.24	9.87	This study	GeoCenter Friedrich-Alexander University
PEL	13	m	adult	Haebler 2006		-	16	0.70865	von Heyking & Zintl 2016	-		rib	-19.31	7.94	3.39	42.25	14.55	This study	GeoCenter, Friedrich-Alexander University		-	-	-	-			-	-	-
PEL	14	m	adult	Haebler 2006		-	26	0.70961	von Heyking & Zintl 2016	-		rib	-19.67	7.9	3.43	36.65	12.46	This study	GeoCenter, Friedrich-Alexander University		-	-	-	-			-	-	-
PEL	15	m	mature	Haebler 2006		-	37	0.70875	von Heyking & Zintl 2016	-			-	-	-	-	-				-	-	-	-			-	-	-
PEL	16	f	adult	Haebler 2006		-	16	0.70865	von Heyking & Zintl 2016	-		rib	-19.48	8.55	3.31	45.73	16.11	This study	GeoCenter, Friedrich-Alexander University		-	-	-	-			-	-	-
PEL	17	f	adult-mature	Haebler 2006		-	16	0.709	von Heyking & Zintl 2016	-		rib	-19.04	9.19	3.29	47.91	16.96	This study	GeoCenter, Friedrich-Alexander University		-	-	-	-			-	-	-
PEL	18	f	senile	Haebler 2006		-	25	0.70866	von Heyking & Zintl 2016	-		rib	-18.12	8.86	3.18	41.2	15.1	This study	Isolab GmbH	rib	6.97	0.22	499.95	157.12	This study		-	-	-
PEL	19	f?	Infans II	Haebler 2006		-	17	0.70699	von Heyking & Zintl 2016	-		rib	-19.09	8.21	3.31	42.47	14.97	This study	GeoCenter, Friedrich-Alexander University		-	-	-	-			-	-	-
PEL	20	m	adult-mature	Haebler 2006		-	26	0.70942	von Heyking & Zintl 2016	-		rib	-19.33	8.79	3.3	38.35	13.57	This study	GeoCenter, Friedrich-Alexander University		-	-	-	-			-	-	-
PEL	21	indet	Infans I	Haebler 2006		-	26	0.70912	von Heyking & Zintl 2016	-		rib	-19.24	10.27	3.37	38.79	13.43	This study	GeoCenter, Friedrich-Alexander University		-	-	-	-			-	-	-
PEL	22	m	adult-mature	Haebler 2006		-	17	0.71247	von Heyking & Zintl 2016	-		rib	-19.71	8.99	3.28	46.24	16.44	This study	GeoCenter, Friedrich-Alexander University		-	-	-	-			-	-	-
PEL	23	m?	adult-mature	Haebler 2006		-	16	0.70903	von Heyking & Zintl 2016	-			-	-	-	-	-				-	-	-	-			-	-	-
PEL	24	f	adult	Haebler 2006		-	16	0.70899	von Heyking & Zintl 2016	-		rib	-19.82	7.67	3.28	42.55	15.12	This study	GeoCenter, Friedrich-Alexander University		-	-	-	-			-	-	-
PEL	25	m?	adult	Haebler 2006		-	16	0.70872	von Heyking & Zintl 2016	-		rib	-19.68	8.4	3.33	38.89	13.61	This study	GeoCenter, Friedrich-Alexander University		-	-	-	-			-	-	-
PEL	26	m?	adult	Haebler 2006		-	26	0.70889	von Heyking & Zintl 2016	-		rib	-18.34	9.15	3.27	42.5	15.14	This study	GeoCenter, Friedrich-Alexander University		-	-	-	-			-	-	-
PEL	27	m	mature	Haebler 2006		-	16	0.713	von Heyking & Zintl 2016	-		rib	-19.19	9.01	3.3	42.17	14.89	This study	GeoCenter, Friedrich-Alexander University		-	-	-	-			-	-	-
PEL	28	f?	Infans II	Haebler 2006		-	16	0.70911	von Heyking & Zintl 2016	-		rib	-19.17	7.55	3.25	41.21	14.33	This study	GeoCenter, Friedrich-Alexander University		-	-	-	-			-	-	-
PEL	29	f	senile	Haebler 2006		-	?	0.70944	von Heyking & Zintl 2016	-		rib	-18.7	7.82	3.32	42.62	14.98	This study	GeoCenter, Friedrich-Alexander University		-	-	-	-			-	-	-
PEL	30	f	senile	Haebler 2006		-	23	0.7092	von Heyking & Zintl 2016	-		rib	-18.84	8.45	3.28	43.3	15.4	This study	GeoCenter, Friedrich-Alexander University		-	-	-	-			-	-	-
UTH	1	f	mature	Harbeck et al. 2013		-	M1	0.71156	Grupe & McGlynn 2010	-		rib	-19.17	9.29	3.2	33.3	12.3	Harbeck et al. 2013	GeoCenter, Friedrich-Alexander University		-	-	-	-			-	-	-
UTH	2	f	mature	Harbeck et al. 2013		-	M2	0.71214	Grupe & McGlynn 2010	-			-	-	-	-	-				-	-	-	-			-	-	-
UTH	3	m	juvenile	Harbeck et al. 2013		-	M1	0.70884	Grupe & McGlynn 2010	0.70835	Harbeck et al. 2013	rib	-19.43	8.53	3.3	37.2	13.3	Harbeck et al. 2013	GeoCenter, Friedrich-Alexander University		-	-	-	-			-	-	-
UTH	4	indet	Infans I	Harbeck et al. 2013		-	M1	0.7101	Grupe & McGlynn 2010	-		rib	-19.49	8.59	3	36.5	14.4	Harbeck et al. 2013	GeoCenter, Friedrich-Alexander University		-	-	-	-			-	-	-
UTH	5	f	adult	Harbeck et al. 2013		-	M1	0.70886	Grupe & McGlynn 2010	0.70866	Harbeck et al. 2013	rib	-19.49	8.99	3.2	39.9	14.5	Harbeck et al. 2013	GeoCenter, Friedrich-Alexander University		-	-	-	-			-	-	-
UTH	6	m	mature-senile	Harbeck et al. 2013		-	M2	0.71068	Grupe & McGlynn 2010	0.70897	Harbeck et al. 2013	rib	-19.5	9.01	2.9	28.7	11.7	Harbeck et al. 2013	GeoCenter, Friedrich-Alexander University		-	-	-	-			-	-	-
UTH	7	m	mature	Harbeck et al. 2013		-	M1	0.71175	Grupe & McGlynn 2010	-		rib	-19.66	9.34	3.1	30.3	11.4	Harbeck et al. 2013	GeoCenter, Friedrich-Alexander University		-	-	-	-			-	-	-
UTH	8	f	mature	Harbeck et al. 2013		-	P4	0.71096	Grupe & McGlynn 2010	0.70863	Harbeck et al. 2013		-	-	-	-	-				-	-	-	-			-	-	-
UTH	9	f	adult-mature	Harbeck et al. 2013		-	M1	0.71195	Grupe & McGlynn 2010	-		rib	-19.22	8.74	3.2	31.3	11.5	Harbeck et al. 2013	GeoCenter, Friedrich-Alexander University		-	-	-	-			-	-	-
UTH	10	f	adult	Harbeck et al. 2013		-	I1	0.71241	Grupe & McGlynn 2010	-			-	-	-	-	-				-	-	-	-			-	-	-
a Information only given for skulls that were formerly discussed to be deformed (Trautmann et al. 2017), individuals without information show no skull deformation or skull deformation was not determinable.
b Veeramah et al. (2018)
AED=Alterding, STB=Straubing-Bajuwarenstraße, IRM=Irlmauth, BWA=Burgweinting Group A, BWB=Burgweinting Group B, AEH=Alteglofsheim, PEL=Munich-Perlach, UTH=Unterhaching

## Sheet: S1.2 Additional Sr reference
Unpublished reference 87Sr/86Sr data of individuals from study and reference sites.
Site	Individual	Tooth	87Sr/86Sr
			enamel
STB	257	36	0.70924
STB	248	36	0.70929
STB	502	47	0.70896
STB	793	36	0.70952
IRM	37	17	0.70883
ALB	1448	46	0.70964
ALB	880	16	0.70952
ALB	881	36	0.70986
ALB	882	36	0.71073
ALB	883	16	0.71046
*ALB = Alburg, Hochwegfeld (Straubing), Early Medieval

## Sheet: S1.3 Serial dentine
Dentine collagen δ13C and δ15N of serial dentine sections of molars
Site	Individual	Tooth	Section	δ13CVPDB [‰]	δ15NAIR [‰]	C/Nmolar	%C	%N
Altenerding	105	46	1 crown	-18.68	11.48	3.23	44	15.9
			2 crown	-19.47	9.92	3.22	41.4	15
			3 crown	-19.74	10.24	3.22	40	14.5
			4 crown	-19.7	9.6	3.22	40.9	14.8
			Crown mean	-19.4	10.31
			5 root	-19.41	9.61	3.24	45.9	16.6
			6 root	-19.45	9.43	3.24	42.6	15.3
			7 root	-19.15	10.08	3.25	44.7	16
			8 root	-19.15	10.06	3.29	45	15.9
			9 root	-19.65	9.85	3.29	41.7	14.8
			10 root	-19.76	9.22	3.29	42.8	15.2
			Root mean	-19.43	9.71
		47	1 crown	-19.75	10.6	3.22	45.6	16.5
			2 crown	-19.63	9.73	3.16	48.3	17.8
			3 crown	-19.36	9.76	3.17	48.7	17.9
			4 crown	-19.34	9.73	3.24	39.3	14.2
			Crown mean	-19.55	9.8
			6 root	-19.69	8.46	3.2	49.6	18.1
			7 root	-19.68	8.1	3.23	49.6	17.9
			9 root	-19.51	8.39	3.24	39.1	14.1
			10 root	-19.45	8.4	3.24	47.5	17.1
			12 root	-19.33	8.58	3.22	40.7	14.7
			13 root	-19.24	12.16	3.23	43	15.6
			Root mean	-19.48	9.02
		48	1 crown	-20.12	8.64	3.19	36.2	13.2
			2 crown	-19.66	8.66	3.21	41.5	15.1
			3 crown	-20.02	8.94	3.21	44.7	16.2
			Crown mean	-19.93	8.75	3.21	42.9	15.6
			4 root	-20.14	9.4	3.21	40.9	14.9
			5 root	-20	9.51	3.2	48.9	17.8
			6 root	-20	9.61	3.21	45.3	16.5
			7 root	-20.18	9.93	3.21	43.3	15.8
			8 root	-20.07	10.12	3.2	43.9	16
			9 root	-19.55	10.15	3.21	42.9	15.6
			Root mean	-19.99	9.79
Altenerding	343	16	1 crown	-15.51	11.36	3.26	37.9	13.6
			2 crown	-15.46	11.01	3.25	46.7	16.8
			3 crown	-16.12	10.76	3.24	43.5	15.7
			4 crown	-16.41	10.1	3.28	42.7	15.2
			Crown mean	-15.87	10.81
			5 root	-16.66	9.65	3.34	40.8	14.2
			6 root	-16.65	9.56	3.25	46.6	16.7
			7 root	-16.74	9.61	3.26	43.1	15.4
			8 root	-17	9.68	3.25	43	15.4
			9 root	-17.92	9.85	3.29	41.1	14.6
			10 root	-18.18	9.73	3.28	38.4	13.6
			11 root	-17.74	9.03	3.33	35.1	12.3
			Root mean	-17.27	9.59
		37	1 crown	-19.29	9.24	3.27	41.1	14.7
			2 crown	-18.44	9.57	3.21	44.8	16.3
			4 crown	-18.42	8.93	3.22	42.1	15.3
			5 crown	-19.15	8.24	3.21	48.3	17.5
			Crown mean	-18.82	9
			6 root	-19.94	8.01	3.19	48.5	17.7
			7 root	-20.06	9.24	3.24	29.7	10.7
			8 root	-19.87	8.4	3.17	46.6	17.1
			11 root	-19.57	9.02	3.22	37.9	13.7
			12 root	-20.29	9.84	3.21	41.5	15.1
			Root mean	-19.95	8.9
		38	1 crown	-17.7	8.47	3.26	46.4	16.6
			2 crown	-18.01	8.2	3.24	47.4	17.1
			3 crown	-18.46	8.16	3.23	41.6	15
			Crown mean	-18.06	8.27
			4 root	-18.13	7.92	3.25	48.8	17.5
			5 root	-18.27	7.91	3.25	49	17.6
			6 root	-18.17	8.18	3.25	41.1	14.8
			7 root	-18.25	8.42	3.27	35.7	12.7
			8 root	-18.32	8.71	3.27	36.7	13.1
			Root mean	-18.23	8.23
Altenerding	10071	26	1 crown	-14.17	9.15	3.19	28.3	10.4
			2 crown	-14.76	7.94	3.16	37.3	13.8
			3 crown	-14.99	7.95	3.24	32.1	11.6
			Crown mean	-14.64	8.35
			4 root	-14.23	8.35	3.26	40.7	14.6
			5 root	-14.2	8.18	3.21	30.5	11.1
			6 root	-14.42	8.38	3.23	39.4	14.2
			7 root	-14.49	8.42	3.21	32.9	11.9
			8 root	-14.44	8.7	3.22	34.8	12.6
			9 root	-14.33	8.58	3.25	29.5	10.6
			10 root	-13.42	8.33	3.28	30.4	10.8
			Root mean	-14.22	8.42
		37	1 crown	-15.24	8.37	3.36	40.3	14
			Crown mean	-15.24	8.37
			4 root	-14.06	7.24	3.32	19.8	7
			Root mean	-14.06	7.24
		38	1 crown	-13.19	8.21	3.24	45.7	16.5
			2 crown	-12.41	8.48	3.24	42	15.1
			3 crown	-12.32	8.35	3.26	37	13.3
			Crown mean	-12.64	8.35
			4 root	-14.31	8.03	3.34	37.2	13
			5 root	-14.97	7.7	3.33	25.3	8.9
			6 root	-14.7	7.79	3.24	31.8	11.4
			7 root	-15.03	8.04	3.37	31.9	11
			8 root	-15.4	8.1	3.45	23.8	8.1
			10 root	-14.77	8.61	3.39	20.8	7.2
			Root mean	-14.86	8.05	3.2
Burgweinting Group A	10075	46	2 crown	-18.28	9.93	3.23	32.8	11.9
			3 crown	-20.5	9.47	3.22	41.4	15
			4 crown	-20.48	9.2	3.31	28.8	10.4
			Crown mean	-19.39	9.7
			5 root	-20.32	9.65	3.2	28.9	10.2
			6 root	-20.25	9.4	3.21	47.3	17.2
			7 root	-20.32	9.73	3.33	44.6	16.2
			8 root	-20.3	9.1	3.22	27.9	9.8
			9 root	-20.44	9.5	3.23	35.2	12.8
			10 root	-20.23	9.72	3.2	43.2	15.6
			Root mean	-20.33	9.47
		47	1 crown	-18.28	9.5	3.26	42	15.1
			2 crown	-18.24	9.13	3.25	46.4	16.7
			3 crown	-18.21	9.24	3.23	44.6	16.1
			Crown mean	-18.24	9.29
			5 root	-18.05	9.63	3.28	43.7	15.5
			6 root	-17.81	9.31	3.29	48.1	17.1
			7 root	-17.63	9.12	3.24	46.9	16.9
			8 root	-17.61	8.77	3.23	43.5	15.7
			9 root	-17.77	8.47	3.28	48.7	17.3
			10 root	-17.94	8.73	3.25	43.6	15.7
			11 root	-17.99	9.14	3.29	47.9	17
			12 root	-19.3	9.81	3.3	47.3	16.7
			Root mean	-18.01	9.12
		48	1 crown	-20.68	8.89	3.45	33.2	11.2
			3 crown	-19.98	9.76	3.26	41	14.7
			Crown mean	-20.33	9.33
			4 root	-19.99	9.96	3.24	49.1	17.7
			5 root	-20.46	9.3	3.23	38.6	13.9
			6 root	-20.6	9.68	3.23	49.5	17.9
			8 root	-20.21	10.21	3.2	42.2	15.4
			9 root	-20.32	9.95	3.19	46.3	16.9
			Root mean	-20.32	9.82
Burgweinting Group A	10254*	26	1 crown	-16.21	13.28	3.28	42.9	15.2
			2 crown	-16.14	12.73	3.25	41.3	14.9
			3 crown	-17.8	11.84	3.25	46.3	16.6
			Crown mean	-16.72	12.62
			4 root	-18.08	11.63	3.24	44.8	16.2
			5 root	-17.14	11.66	3.25	46.6	16.7
			6 root	-16.68	11.63	3.25	44.7	16.1
			7 root	-16.47	11.96	3.26	46.2	16.6
			8 root	-16.37	11.82	3.24	45.1	16.2
			9 root	-16.41	12.17	3.25	46.1	16.6
			10 root	-16.42	12.1	3.26	42.2	15.1
			Root mean	-16.8	11.85
		37	1 crown	-16.94	11.89	3.36	35.3	12.3
			2 crown	-16.61	11.97	3.23	37.9	13.7
			3 crown	-16.53	12.07	3.33	48.1	16.8
			4 crown	-16.1	12.07	3.34	36.4	12.7
			Crown mean	-16.55	12
			5 root	-15.51	12.8	3.3	38.9	13.8
			6 root	-15.55	12.47	3.34	44	15.4
			7 root	-16.26	12.51	3.33	33	11.5
			8 root	-17.12	12.39	3.26	30.3	10.8
			9 root	-17.12	11.98	3.25	35.6	12.8
			Root mean	-16.31	12.43
		38	1 crown	-12.66	12.98	3.26	46	16.5
			2 crown	-13.82	12.53	3.26	43.7	15.6
			3 crown	-14.81	12.26	3.26	46.6	16.7
			4 crown	-14.72	12	3.26	43.7	15.6
			5 crown	-13.87	11.69	3.28	43.2	15.4
			Crown mean	-13.98	12.29
			6 root	-14.58	11.77	3.25	42.6	15.3
			7 root	-13.92	11.8	3.28	43.3	15.4
			8 root	-12.72	11.75	3.27	38.7	13.8
			9 root	-12.84	11.74	3.26	44.8	16
			10 root	-13.02	11.98	3.26	46.1	16.5
			11 root	-13.52	12.02	3.31	42	14.8
			12 root	-12.98	12.3	3.26	41.9	15
			13 root	-14.13	12.42	3.29	45.5	16.2
			Root mean	-13.46	11.97
Munich-Perlach	12	26	1 crown	-16.16	12.75	3.24	36.1	13
			2 crown	-16.57	12.14	3.27	35	12.5
			3 crown	-17.31	10.85	3.26	36.8	13.2
			4 crown	-17.88	9.73	3.26	32.2	11.5
			Crown mean	-16.98	11.37
			5 root	-18.38	9.73	3.24	38.7	13.9
			6 root	-18.46	9.74	3.24	47.7	17.2
			9 root	-18.25	9.9	3.21	40.2	14.6
			10 root	-17.89	10.1	3.24	40.6	14.6
			Root mean	-18.24	9.87
		47	1 crown	-19.28	9.94	3.28	36.7	13.1
			2 crown	-19.48	9.64	3.27	48.2	17.2
			Crown mean	-19.35	9.83
			4 root	-18.8	9.57	3.33	19.1	6.7
			5 root	-18.87	9.29	3.32	37.3	13.1
			6 root	-18.92	9.34	3.3	44.1	15.6
			8 root	-18.39	9.81	3.27	42.3	15.1
			9 root	-18.25	9.19	3.24	35.7	12.9
			10 root	-18.8	10.33	3.3	40.4	14.3
			Root mean	-18.67	9.59
		48	1 crown	-18.32	9.67	3.28	49.7	17.6
			2 crown	-18.57	9.74	3.32	36.8	12.9
			Crown mean	-18.44	9.71
			3 root	-17.99	9.85	3.29	43.3	15.4
			4 root	-17.22	10.83	3.32	41.5	14.6
			5 root	-18.25	10.89	3.3	39.6	14
			6 root	-18.44	11.05	3.32	38.5	13.5
			8 root	-18.78	11.63	3.31	40.9	14.4
			9 root	-19.05	11.79	3.3	47.3	16.7
			Root mean	-18.29	11.01
* ACD

## Sheet: S1.4 Animal reference
Bone collagen δ13C and δ15N values of animal reference samples.									87Sr/86Sr values of animal reference samples.
AED=Altenerding, FSA=Freising-Attaching, ECK=Eching-Kleiststrasse, ASB=Aschheim-Bajuwarenring, EKF=Erding-Kletthamer Feld, RMW=Regensburg Minoritenweg, UIL=Unterigling									AED=Altenerding, UTH=Unterhaching, BW=Burgweinting
Site	Reference	Chronology	Specie	δ13CVPDB [‰]	δ15NAIR [‰]	C/Nmolar	Source		Site	Chronology	Specie	Sample	87Sr/86Sr	Source
AED	AED113F_1	EM?	cattle	-21	4.9	3.12	Hakenbeck et al. 2010		AED	neolithic (3800-3400 BC)	pig	bone	0.70956	Toncala et al. 2017
	AED113F_2	EM?	pig	-20.6	4.6	3.17	Hakenbeck et al. 2010			neolithic (3800-3400 BC)	pig	bone	0.70989	Toncala et al. 2017
	AED113F_3	EM?	pig	-20.4	4.9	3.17	Hakenbeck et al. 2010			neolithic (3800-3400 BC)	pig	bone	0.70981	Toncala et al. 2017
FSA	FSA-F16	EM, 7th century	cattle	-22.8	5.4	3.23	Hakenbeck et al. 2010			neolithic (3800-3400 BC)	cattle	bone	0.7098	Toncala et al. 2017
	FSA-F17	EM, 7th century	cattle	-21.6	4.6	3.23	Hakenbeck et al. 2010			neolithic (3800-3400 BC)	cattle	bone	0.70973	Toncala et al. 2017
	FSA-F18	EM, 7th century	cattle	-21.1	6	3.21	Hakenbeck et al. 2010			neolithic (3800-3400 BC)	cattle	bone	0.70983	Toncala et al. 2017
	FSA-F2	EM, 7th century	cattle	-21	5.7	3.21	Hakenbeck et al. 2010			neolithic (3800-3400 BC)	deer	bone	0.70947	Toncala et al. 2017
	FSA-F3	EM, 7th century	cattle	-22.4	7.4	3.23	Hakenbeck et al. 2010			neolithic (3800-3400 BC)	deer	bone	0.71016	Toncala et al. 2017
	FSA-F4	EM, 7th century	cattle	-21.2	7.1	3.27	Hakenbeck et al. 2010			neolithic (3800-3400 BC)	deer	bone	0.70968	Toncala et al. 2017
	FSA-F43	EM, 7th century	cattle	-22	7	3.17	Hakenbeck et al. 2010		UTH	1350/1300-780 BC	cattle	mandible	0.7082	Toncala et al. 2017
	FSA-F44	EM, 7th century	cattle	-21.2	6	3.2	Hakenbeck et al. 2010			1350/1300-780 BC	cattle	mandible	0.70871	Toncala et al. 2017
	FSA-F45	EM, 7th century	cattle	-21.3	6.7	3.25	Hakenbeck et al. 2010			1350/1300-780 BC	cattle	mandible	0.70824	Toncala et al. 2017
	FSA-F5	EM, 7th century	cattle	-21.1	6.7	3.11	Hakenbeck et al. 2010			1350/1300-780 BC	deer	coxa	0.70854	Toncala et al. 2017
	FSA-F13	EM, 7th century	horse	-21.4	5.1	3.22	Hakenbeck et al. 2010			1350/1300-780 BC	deer	radius	0.7086	Toncala et al. 2017
	FSA-F23	EM, 7th century	horse	-22.4	5.6	3.24	Hakenbeck et al. 2010			1350/1300-780 BC	deer	metacarpus	0.70854	Toncala et al. 2017
	FSA-F24	EM, 7th century	horse	-22	4	3.23	Hakenbeck et al. 2010			1350/1300-780 BC	pig	mandible	0.70938	Toncala et al. 2017
	FSA-F26	EM, 7th century	horse	-21.7	9.6	3.32	Hakenbeck et al. 2010			1350/1300-780 BC	pig	humerus	0.70852	Toncala et al. 2017
	FSA-F28	EM, 7th century	horse	-22.1	5.7	3.27	Hakenbeck et al. 2010			1350/1300-780 BC	pig	humerus	0.70854	Toncala et al. 2017
	FSA-F29	EM, 7th century	horse	-22.1	5.1	3.22	Hakenbeck et al. 2010		Trudering	650-250 BC	pig	mandible	0.70809	Toncala et al. 2017
	FSA-F11	EM, 7th century	sheep/goat	-20.9	6.8	3.12	Hakenbeck et al. 2010			650-250 BC	pig	humerus	0.70836	Toncala et al. 2017
	FSA-F14	EM, 7th century	sheep/goat	-21.4	6.9	3.27	Hakenbeck et al. 2010			650-250 BC	pig	humerus	0.70834	Toncala et al. 2017
	FSA-F33	EM, 7th century	sheep/goat	-21.2	7.5	3.2	Hakenbeck et al. 2010			650-250 BC	cattle	mandible	0.70868	Toncala et al. 2017
	FSA-F36	EM, 7th century	sheep/goat	-21.5	7.2	3.19	Hakenbeck et al. 2010			650-250 BC	cattle	mandible	0.70845	Toncala et al. 2017
	FSA-F39	EM, 7th century	sheep/goat	-21.2	7.5	3.25	Hakenbeck et al. 2010			650-250 BC	cattle	mandible	0.70899	Toncala et al. 2017
	FSA-F40	EM, 7th century	sheep/goat	-21.5	5	3.17	Hakenbeck et al. 2010			650-250 BC	deer	cranium	0.7087	Toncala et al. 2017
	FSA-F41	EM, 7th century	sheep/goat	-21.3	7.5	3.25	Hakenbeck et al. 2010		Grünwald	1350/1300-780 BC	cattle	mandible	0.70856	Toncala et al. 2017
	FSA-F42	EM, 7th century	sheep/goat	-21.9	11.2	3.31	Hakenbeck et al. 2010			1350/1300-780 BC	cattle	mandible	0.70874	Toncala et al. 2017
	FSA-F1	EM, 7th century	pig	-21.1	8.2	3.41	Hakenbeck et al. 2010			1350/1300-780 BC	cattle	metacarpus	0.70892	Toncala et al. 2017
	FSA-F19	EM, 7th century	pig	-21.1	7.6	3.18	Hakenbeck et al. 2010			1350/1300-780 BC	pig	mandible	0.70887	Toncala et al. 2017
	FSA-F20	EM, 7th century	pig	-21	7.1	3.27	Hakenbeck et al. 2010			1350/1300-780 BC	pig	tibia	0.70867	Toncala et al. 2017
	FSA-F21	EM, 7th century	pig	-21.2	8	3.3	Hakenbeck et al. 2010			1350/1300-780 BC	pig	tibia	0.70868	Toncala et al. 2017
	FSA-F30	EM, 7th century	pig	-21.7	9.5	3.32	Hakenbeck et al. 2010		Mintraching	LBK	pig	M2	0.70862	Bentley & Knipper 2005
	FSA-F31	EM, 7th century	pig	-20.4	8.3	3.21	Hakenbeck et al. 2010		BW	LA	pig	tooth	0.71115	Harbeck, Zäuner & von Heyking 2019
	FSA-F32	EM, 7th century	pig	-20.8	6.5	3.23	Hakenbeck et al. 2010		Trothengasse	LA	unknown	bone?	0.7109	Harbeck, Zäuner & von Heyking 2019
	FSA-F7	EM, 7th century	pig	-21	8.3	3.17	Hakenbeck et al. 2010
	FSA-F8	EM, 7th century	pig	-20.6	7.8	3.14	Hakenbeck et al. 2010
	FSA-F9	EM, 7th century	pig	-19	3.9	3.18	Hakenbeck et al. 2010
	FSA-F46	EM, 7th century	chicken	-20.3	11.6	3.28	Hakenbeck et al. 2010
ECK	ECK-F2	EM, 6th century	cattle	-20.9	4.8	3.17	Hakenbeck et al. 2010
	ECK-F3	EM, 6th century	cattle	-21.6	5.1	3.26	Hakenbeck et al. 2010
	ECK-F4	EM, 6th century	cattle	-21.4	5	3.26	Hakenbeck et al. 2010
	ECK-F5	EM, 6th century	cattle	-21.3	4	3.2	Hakenbeck et al. 2010
	ECK-F7	EM, 6th century	sheep/goat	-21.4	5.9	3.23	Hakenbeck et al. 2010
ASB	ASB175F	EM?	cattle	-21.6	4.5	3.35	Hakenbeck et al. 2010
	ASB342F	EM, late 7th century	cattle	-20.9	6.4	3.21	Hakenbeck et al. 2010
	ASB292F	EM, late 6th century	sheep/goat	-20.6	5.5	3.19	Hakenbeck et al. 2010
	ASB294F	EM, late 6th century	pig	-20.6	5.1	3.17	Hakenbeck et al. 2010
EKF	KLH-F29	LA	cattle	-21.7	8	3.18	Hakenbeck et al. 2010
	KLH-F30	LA	cattle	-21.7	7.9	3.2	Hakenbeck et al. 2010
	1662/459-2	LA	cattle	-21.7	6.3	3.3	Sofeso et al. 2012
	1663/461-1	LA	cattle	-21	8.4	3.1	Sofeso et al. 2012
	1664/465	LA	cattle	-21.3	6.4	3.2	Sofeso et al. 2012
	KLH-F11	LA	horse	-22.2	6.4	3.27	Hakenbeck et al. 2010
	KLH-F14	LA	horse	-22.8	5.7	3.33	Hakenbeck et al. 2010
	KLH-F21	LA	horse	-21.7	6.8	3.2	Hakenbeck et al. 2010
	KLH-F25	LA	horse	-22.2	5.9	3.25	Hakenbeck et al. 2010
	KLH-F27	LA	horse	-22.2	7.3	3.24	Hakenbeck et al. 2010
	KLH-F28	LA	horse	-21.7	6.5	3.23	Hakenbeck et al. 2010
	KLH-F4	LA	horse	-18.8	6.3	3.18	Hakenbeck et al. 2010
	KLH-F5	LA	horse	-22.1	7	3.25	Hakenbeck et al. 2010
	KLH-F20	LA	deer	-23.4	4.5	3.18	Hakenbeck et al. 2010
	KLH-F12	LA	sheep/goat	-22	8.9	3.22	Hakenbeck et al. 2010
	KLH-F19	LA	sheep/goat	-21.3	8.1	3.19	Hakenbeck et al. 2010
	KLH-F23	LA	sheep/goat	-22	8.7	3.28	Hakenbeck et al. 2010
	KLH-F7	LA	sheep/goat	-21.4	8.4	3.2	Hakenbeck et al. 2010
	KLH-F10	LA	pig	-21.6	8.1	3.31	Hakenbeck et al. 2010
	KLH-F13	LA	pig	-21.2	9.4	3.26	Hakenbeck et al. 2010
	KLH-F15	LA	pig	-21.1	7.4	3.27	Hakenbeck et al. 2010
	KLH-F17	LA	pig	-20.2	5.7	3.17	Hakenbeck et al. 2010
	KLH-F22	LA	pig	-22	8.4	3.23	Hakenbeck et al. 2010
	KLH-F24	LA	pig	-21.7	7.8	3.22	Hakenbeck et al. 2010
	1663/461	LA	chicken	-20.6	8.2	3.2	Sofeso et al. 2012
	1663/461-2	LA	chicken	-20.1	7.9	3.2	Sofeso et al. 2012
	1706/482-2	LA	chicken	-20.6	8.2	3.1	Sofeso et al. 2012
	1706/482-3	LA	chicken	-20.5	8.2	3.2	Sofeso et al. 2012
	1706/482-4	LA	chicken	-20.3	8.4	3.2	Sofeso et al. 2012
	KLH-F2	LA	dog	-21.9	8.4	3.17	Hakenbeck et al. 2010
	KLH-F26	LA	dog	-20.5	11.2	3.25	Hakenbeck et al. 2010
	KLH-F3	LA	dog	-20.3	10.5	3.19	Hakenbeck et al. 2010
	KLH-F31	LA	dog	-20	10.2	3.14	Hakenbeck et al. 2010
	KLH-F9	LA	dog	-20.8	9.9	3.24	Hakenbeck et al. 2010
RMW	-	LM, 1100-1600 AD	cattle	-20.86	8.63	3.18	von Heyking 2012
	230	LM, 1100-1600 AD	cattle	-20.99	4.55	3.09	von Heyking 2012
	247	LM, 1100-1600 AD	cattle	-21.92	7.07	3.21	von Heyking 2012
	-	LM, 1100-1600 AD	cattle	-21.54	5.66	3.13	von Heyking 2012
	101	LM, 1100-1600 AD	rabbit	-23.44	6.35	3.17	von Heyking 2012
	392	LM, 1100-1600 AD	sheep/goat	-21.03	7.85	3.27	von Heyking 2012
	1	LM, 1100-1600 AD	sheep/goat	-21.27	6.73	3.19	von Heyking 2012
	392	LM, 1100-1600 AD	sheep/goat	-21.92	8.39	3.29	von Heyking 2012
	-	LM, 1100-1600 AD	pig	-20.78	9.52	3.19	von Heyking 2012
	316	LM, 1100-1600 AD	pig	-19.83	7.89	3.25	von Heyking 2012
	230	LM, 1100-1600 AD	chicken	-22.58	5.14	3.21	von Heyking 2012
	136	LM, 1100-1600 AD	chicken	-21.03	7.61	3.31	von Heyking 2012
	136	LM, 1100-1600 AD	goose	-21.38	10.11	3.29	von Heyking 2012
	15	LM, 1100-1600 AD	goose	-20.4	8.56	3.15	von Heyking 2012
	382	LM, 1100-1600 AD	partridge	-19.05	7.27	3.16	von Heyking 2012
	56	LM, 1100-1600 AD	cat	-20.54	9.61	3.11	von Heyking 2012
UIL	2001/2428 67865D	EM, 750-900 AD	cattle	-21.69	6.9	3.45	Strott 2006
	2003/3320 89650D	EM, 750-900 AD	cattle	-21.45	5.57	3.59	Strott 2006
	2003/1947 89980D	EM, 750-900 AD	cattle	-21.28	6.01	3.41	Strott 2006
	2001/2428 67865D	EM, 750-900 AD	horse	-23.29	3.99	3.54	Strott 2006
	2003/3323 44507D	EM, 750-900 AD	sheep/goat	-21.68	6.85	3.06	Strott 2006
	2000/2163 67189D	EM, 750-900 AD	sheep/goat	-20.9	7.12	3.42	Strott 2006
	2003/1947 89980D	EM, 750-900 AD	sheep/goat	-21.15	6.44	3.51	Strott 2006
	2003/3388 44521E	EM, 750-900 AD	pig	-21.51	8.77	3.47	Strott 2006
	2003/3323 44507D	EM, 750-900 AD	pig	-20.67	7.23	3.56	Strott 2006
	2003/1947 89980D	EM, 750-900 AD	pig	-20.79	7.28	3.46	Strott 2006

## Sheet: References
Codreanu-Windauer S, Harbeck M. Neue Untersuchungen zu Gräbern des 5. Jahrhunderts: Der Fall Burgweinting - In: Geisler H, editor. Wandel durch Migration? Büchenbach: Dr. Faustus. 2016; 243-260.
Bentley RA, Knipper C. Geographical Patterns in Biologically Available Strontium, Carbon and Oxygen Isotope Signatures in Prehistoric SW Germany. Archaeometry. 2005 Aug; 47(3):629–44.
Grupe G, MyGlynn G. Anthropologische Untersuchung der Skelettfunde von Unterhaching. In: Wamser L, editor. Karfunkelstein und Seide. Neue Schätze aus Bayerns Frühzeit. Regensburg: Friedrich Pustet. 2010; 30-39.
Haebler K, Zintl S, Grupe G. Lebensbedingungen und Mobilität im frühmittelalterlichen Perlach. Bulletin der Schweizerischen Gesellschaft für Anthropologie. 2006; 12(2):47-62.
Hakenbeck SE, McManus E, Geisler H, Grupe G, O’Connell T. Diet and mobility in Early Medieval Bavaria: A study of carbon and nitrogen stable isotopes. Am J Phys Anthropol. 2010 Oct; 143(2):235-249.
Harbeck M, Seiler M, Hegerl C, Bauer S, Grupe G. Eine eingewanderte Familie von hohem Rang? Anthropologische Charakterisierung der frühmittelalterlichen Grablege von Unterhaching im zeitgenössischen Kontext. In: Haas-Gebhard B, Fehr H, editors. Abhandlungen und Bestandskatalog der Archäologischen Staatssammlung München. Bd. 1: Unterhaching eine Grabgruppe der Zeit um 500 n. Chr. München: Archäolo…
Harbeck M, Codreanu-Windauer S, McGlynn G, Müller R, Haberstroh J. Living at the Outskirts of the Roman Empire after the Fall. A Study of 5th Century Bavarian Burials. IANSA. 2016 Nov 30; VII(1/2016):123-135.
Harbeck M, Zäuner S, von Heyking K Anthropologische Spurensuche im „Melting Pot“ Regensburg: Bestimmung der lokalen Strontiumisotopenwerte und Analyse der Skelettfunde der Trothen- und Ostengasse. Fines Transire. 2019; 27:179-194.
von Heyking K. Anthropologie einer frühstädtischen Randgruppe morphologische und archäometrische Untersuchung eines hoch- bis spätmittelalterlichen Armenhausgräberfeldes in Regensburg. Ludwig-Maximilians-Universität. 2012; 302 p.
von Heyking K, Zintl S. The Early-Merovingian Cemetery in München-Perlach (Bavaria) - Analysing Skeletal Morphology, Health and Disease and Strontium Isotope Ratios. IANSA. 2016 Nov 30; 7(1):111-121.
Sofeso C, Vohberger M, Wisnowsky A, Päffgen B, Harbeck M. Verifying archaeological hypotheses: Investigations on origin and genealogical lineages of a privileged society in Upper Bavaria from Imperial Roman times (Erding, Kletthamer Feld). In: Burger J, Kaiser E, Schier W, editors. Population dynamics in pre- and Early History. New Approaches by using Stable Isotopes and Genetics. Berlin: De Gruy…
Strott N. Paläodemographie frühmittelalterlicher Bevölkerungen Altbaierns - Diachrone und allopatrische Trends. Ludwig-Maximilians-Universität. 2006; 331 p.
Toncala A, Söllner F, Mayr C, Hölzl S, Heck K, Wycisk D, et al. Isotopic Map of the Inn-Eisack-Adige-Brenner Passage and its Application to Prehistoric Human Cremations. In: Grupe G, Grigat A, McGlynn GC, editors. Across the Alps in Prehistory. Cham: Springer International Publishing. 2017; 127-227.
Toncala A, Trautmann B, Velte M, Kropf E, McGlynn G, Peters J, et al. On the premises of mixing models to define local bioavailable 87Sr/86Sr ranges in archaeological contexts. Science of The Total Environment. 2020 Nov; 745:1-13.
Trautmann B, Haas-Gebhard B, Boos A, Rott A, Gross M, Burger J, et al. Eine Reevaluation artifiziell deformierter Schädel des Frühen Mittelalters aus Bayern. Archäologisches Korrespondenzblatt. 2017; 47:263-282.
Veeramah KR, Rott A, Groß M, van Dorp L, López S, Kirsanow K, et al. Population genomic analysis of elongated skulls reveals extensive female-biased immigration in Early Medieval Bavaria. Proc Natl Acad Sci USA. 2018 Mar 27; 115(13):3494–9.
